# Supplementary material for: Deficiency in FTSJ1 Affects Neuronal Plasticity in the Hippocampal Formation of Mice
Source: Biology (Basel). 2022 Jul 5;11(7):1011. doi: 10.3390/biology11071011 (PMC9312013; doi:10.3390/biology11071011)
Supplement: Supplementary file 1 [file biology-11-01011-s001.zip]

Archive with 1 entries (1 files):
- biology-1779522-supplementary.pdf
